# Supplementary material for: Mixed-Method Systematic Review and Meta-Analysis of Shared Decision-Making Tools for Cancer Screening
Source: Cancers (Basel). 2023 Jul 29;15(15):3867. doi: 10.3390/cancers15153867 (PMC10417450; doi:10.3390/cancers15153867)
Supplement: Supplementary file 1 [file cancers-15-03867-s001.zip]

Archive with 14 entries (13 files):
- cancers-2455744-supplementary/
- __MACOSX/._cancers-2455744-supplementary
- cancers-2455744-supplementary/Supplementary file_4_certainty of evidence copy.docx
- __MACOSX/cancers-2455744-supplementary/._Supplementary file_4_certainty of evidence copy.docx
- cancers-2455744-supplementary/Supplementary file_6_reasons for exclusion copy.docx
- __MACOSX/cancers-2455744-supplementary/._Supplementary file_6_reasons for exclusion copy.docx
- cancers-2455744-supplementary/Supplementary file_1_PRISMA_2020_checklist copy.docx
- __MACOSX/cancers-2455744-supplementary/._Supplementary file_1_PRISMA_2020_checklist copy.docx
- cancers-2455744-supplementary/Supplementary file_5_search strategy copy.docx
- __MACOSX/cancers-2455744-supplementary/._Supplementary file_5_search strategy copy.docx
- cancers-2455744-supplementary/Supplementary file_3_Forest_Funnel plots_and_RoBs copy.docx
- __MACOSX/cancers-2455744-supplementary/._Supplementary file_3_Forest_Funnel plots_and_RoBs copy.docx
- cancers-2455744-supplementary/Supplementary file_2_Summary characteristics copy.docx
- __MACOSX/cancers-2455744-supplementary/._Supplementary file_2_Summary characteristics copy.docx
